# Supplementary material for: GM-CSF Protects Macrophages from DNA Damage by Inducing Differentiation
Source: Cells. 2022 Mar 9;11(6):935. doi: 10.3390/cells11060935 (PMC8946476; doi:10.3390/cells11060935)
Supplement: Supplementary file 1 [file cells-11-00935-s001.zip]

Archive with 1 entries (1 files):
- cells-1584534-supplementary.pdf
